# Supplementary material for: Real-World Study of US Adults with Paroxysmal Nocturnal Hemoglobinuria Treated with Pegcetacoplan
Source: Hematol Rep. 2024 Oct 29;16(4):669–81. doi: 10.3390/hematolrep16040065 (PMC11587045; doi:10.3390/hematolrep16040065)
Supplement: Supplementary file 1 [file hematolrep-16-00065-s001.zip]

Archive with 1 entries (1 files):
- hematolrep-3201881-supplementary.pdf
